# Supplementary material for: Endocytosis-like DNA uptake by cell wall-deficient bacteria
Source: Nat Commun. 2022 Sep 22;13:5524. doi: 10.1038/s41467-022-33054-w (PMC9500057; doi:10.1038/s41467-022-33054-w)
Supplement: Supplementary file 3 — Supplementary Data 1 [file 41467_2022_33054_MOESM3_ESM.xlsx]

## Sheet: Sheet1
>sp|P39694|COMEA_BACSU ComE operon protein 1 OS=Bacillus subtilis (strain 168) OX=224308 GN=comEA PE=1 SV=1
MNWLNQHKKAIILAASAAVFTAIMIFLATGKNKEPVKQAVPTETENTVVKQEANNDESNETIVIDIKGAVQHPGVYEMRTGDRVSQAIEKAGGTSEQADEAQVNLAEILQDGTVVYIPKKGEETAVQQGGGGSVQSDGGKGALVNINTATLEELQGISGVGPSKAEAIIAYREENGRFQTIEDITKVSGIGEKSFEKIKSSITVK
>sp|P39695|COMEC_BACSU ComE operon protein 3 OS=Bacillus subtilis (strain 168) OX=224308 GN=comEC PE=2 SV=2
MRNSRLLLPMAAASATAGITAAAYFPAIFLFILFLLIILIKTRHAFLIIVCFFSFILFFVLYAVTDSQNVSSYRQGTYQFKAVIDTIPKIDGDRMSMMVETPDKEKWAAAYRIQSAGEKEQLLYIEPGMSCELTGTLEEPNHATVPGAFDYNEYLYRQHIHWNYSVTSIQNCSEPENFKYKVLSLRKHIISFTNSLLPPDSTGIVQALTVGDRFYVEDEVLTAYQKLGVVHLLAISGLHVGILTAGLFYIMIRLGITREKASILLLLFLPLYVMLTGAAPSVLRAALMSGVYLAGSLVKWRVRSATAICLSYIVLLLFNPYHLFEAGFQLSFAVSFSLILSSSIFQQVKTSLGQLTIVSLIAQLGSLPILLYHFHQFSIISVPMNMLMVPFYTFCILPG…
>sp|P25953|COMGA_BACSU ComG operon protein 1 OS=Bacillus subtilis (strain 168) OX=224308 GN=comGA PE=1 SV=2
MDSIEKVSKNLIEEAYLTKASDIHIVPRERDAIIHFRVDHALLKKRDMKKEECVRLISHFKFLSAMDIGERRKPQNGSLTLKLKEGNVHLRMSTLPTINEESLVIRVMPQYNIPSIDKLSLFPKTGATLLSFLKHSHGMLIFTGPTGSGKTTTLYSLVQYAKKHFNRNIVTLEDPVETRDEDVLQVQVNEKAGVTYSAGLKAILRHDPDMIILGEIRDAETAEIAVRAAMTGHLVLTSLHTRDAKGAIYRLLEFGINMNEIEQTVIAIAAQRLVDLACPFCENGCSSVYCRQSRNTRRASVYELLYGKNLQQCIQEAKGNHANYQYQTLRQIIRKGIALGYLTTNNYDRWVYHEKD
>sp|P25954|COMGB_BACSU ComG operon protein 2 OS=Bacillus subtilis (strain 168) OX=224308 GN=comGB PE=3 SV=1
MTAGGYTLLDGLRLMELQMNKRQAADLTDSVTCLREGAPFYQVLKSLSFHKEAVGICYFAETHGELPASMIQSGELLERKIAQADQLKRVLRYPLFLIFTVAVMFYMLQSIIIPQFSGIYQSMNMETSRSTDMLFAFFQHIDLVIILLVLFTAGIGIYYWLVFKKKSPARQMLICIRIPLVGKLVKLFNSYFFSLQLSSLLKSGLSIYDSLNAFKHQTFLPFYRCEAEQLIERLKAGESIESAICGSLFYETDLSKVISHGQLSGRLDRELFTYSQFILQRLEHKAQKWTGILQPMIYGFVAAMILLVYLSMLVPMYQMMNQM
>sp|P25955|COMGC_BACSU ComG operon protein 3 OS=Bacillus subtilis (strain 168) OX=224308 GN=comGC PE=1 SV=1
MNEKGFTLVEMLIVLFIISILLLITIPNVTKHNQTIQKKGCEGLQNMVKAQMTAFELDHEGQTPSLADLQSEGYVKKDAVCPNGKRIIITGGEVKVEH
>sp|P25956|COMGD_BACSU ComG operon protein 4 OS=Bacillus subtilis (strain 168) OX=224308 GN=comGD PE=3 SV=1
MNIKLNEEKGFTLLESLLVLSLASILLVAVFTTLPPAYDNTAVRQAASQLKNDIMLTQQTAISRQQRTKILFHKKEYQLVIGDTVIERPYATGLSIELLTLKDRLEFNEKGHPNAGGKIRVKGHAVYDITVYLGSGRVNVERK
>sp|P25957|COMGE_BACSU ComG operon protein 5 OS=Bacillus subtilis (strain 168) OX=224308 GN=comGE PE=3 SV=3
MWRENKGFSTIETMSALSLWLFVLLTVVPLWDKLMADEKMAESREIGYQMMNESISKYVMSGEGAASKTITKNNHIYAMKWEEEGEYQNVCIKAAAYKEKSFCLSILQTEWLHAS
>sp|P25958|COMGF_BACSU ComG operon protein 6 OS=Bacillus subtilis (strain 168) OX=224308 GN=comGF PE=4 SV=2
MLISGSLAAIIHLFLSRQQEHDGFTQQEWMISIEQMMNECKESQAVKTAEHGSVLICTNLSGQDIRFDIYHSMIRKRVDGKGHVPILDHITAMKADIENGVVLLKIESEDQKVYQTAFPVYSYLGGG
>sp|P25959|COMGG_BACSU ComG operon protein 7 OS=Bacillus subtilis (strain 168) OX=224308 GN=comGG PE=1 SV=1
MYRTRGFIYPAVLFVSALVLLIVNFVAAQYISRCMFEKETKELYIGENLLQNGVLLSIRHVLEERKGQEGTQQFLYGRVSYYIHDTSIKEQKEINLRVSTDSGTERTAQIVFDQKQKKLLRWTE
>sp|P39145|COMFA_BACSU ComF operon protein 1 OS=Bacillus subtilis (strain 168) OX=224308 GN=comFA PE=2 SV=1
MNVPVEKNSSFSKELQQTLRSRHLLRTELSFSDEMIEWHIKNGYITAENSISINKRRYRCNRCGQTDQRYFSFYHSSGKNKLYCRSCVMMGRVSEEVPLYSWKEENESNWKSIKLTWDGKLSSGQQKAANVLIEAISKKEELLIWAVCGAGKTEMLFPGIESALNQGLRVCIATPRTDVVLELAPRLKAAFQGADISALYGGSDDKGRLSPLMISTTHQLLRYKDAIDVMIIDEVDAFPYSADQTLQFAVQKARKKNSTLVYLSATPPKELKRKALNGQLHSVRIPARHHRKPLPEPRFVWCGNWKKKLNRNKIPPAVKRWIEFHVKEGRPVFLFVPSVSILEKAAACFKGVHCRTASVHAEDKHRKEKVQQFRDGQLDLLITTTILERGVTVPKVQTG…
>sp|P15378|LEP4_BACSU Prepilin leader peptidase/N-methyltransferase OS=Bacillus subtilis (strain 168) OX=224308 GN=comC PE=2 SV=2
MLSILFIFGLILGSFYYTAGCRIPLHLSIIAPRSSCPFCRRTLTPAELIPILSFLFQKGKCKSCGHRISFMYPAAELVTACLFAAAGIRFGISLELFPAVVFISLLIIVAVTDIHFMLIPNRILIFFLPFLAAARLISPLDSWYAGLLGAAAGFLFLAVIAAITHGGVGGGDIKLFAVIGFVLGVKMLAAAFFFSVLIGALYGAAAVLTGRLAKRQPLPFAPAIAAGSILAYLYGDSIISFYIKMALG
>tr|Q9EU10|Q9EU10_NEIGO ComE OS=Neisseria gonorrhoeae OX=485 GN=comE4 PE=4 SV=1
MKKMFVLFCMLFSCAFSLAAVNINAASQQELEALPGIGPAKAKAIAEYRAQNGAFKSVDDLIKVKGIGPAVLAKLKDQASVGAPAPKGPAKPVLPAVKK
>sp|P51973|COMA_NEIGO Competence protein ComA OS=Neisseria gonorrhoeae OX=485 GN=comA PE=4 SV=1
MLCVLAGAAYGVFRTEAALSSQWRAEAVSGVPLTVEVTDMPRSDGRRVQFAAKAVDSGGRTFDLLLSDYKRREWAVGSRWRITARVHPVVGELNLRGLNREAWALSNGVGGVGTVGADRVLLHGGSGWGIAVWRSRISRNWRQADADGGLSDGIGLMRALSVGEQSALRPGLWQAFRPLGLTHLVSISGLHVTMVAVLFAWLAKRLLACSPRLPARPRAWVLAAGCAGALFYALLAGFSVPTQRSVLMLAAFAWAWRRGRLSAWATWWQALAAVLLFDPLAVLGVGTWLSFGLVAALIWACAGRLYEGKRQTAVRGQWAASVLSLVLLGYLFASLPLVSPLVNAVSIPWFSWVLTPLALLGSVVPFAPLQQAGAFLAEYTLRFLVWLADVSPEFAVAAA…
>Neisseriagonorrhoeae_N400_MS11derivative_Reference-Wolfgang-VanPutten-1999_comP_ORFB
MTDNRGFTLVELISVVLILSVLALIVYPSYRNYVEKAKINAVRAALLENAHFMEKFYLQNGRFKQTSTKWPSLPIKEAEGFCIRLNGIARGALDSKFMLKAVAIDKDKNPFIIKMNENLVTFICKKSASSCSDGLDYFKGNDKDCKLLK
>tr|O33373|O33373_NEIGO PilC protein OS=Neisseria gonorrhoeae OX=485 GN=pilC PE=4 SV=1
MNKTLKRQVFRHTALYAAILMFSHTGGGGAMAQTHKYAIIINNQNQPEVKQNVQFPPIKDKNGDRVFNYPTQKNPLGRTNNFISFNNNNTLVSQQSGTAVLGTATYLPPYGKVSGFDTDSLKGRANAVDWIRTTRPGLAGNAYTDVICRSNKCPQLVYKTQFTFGQQGLQRKDSKLDIYEDKSRENSPIYKLKDYPWLGVSFNLGSEGTAKDGRVTNKLVYSFDEKNSNNNLVYTTEGRNISMGNQRESTAMAYYLNAKLHLLDKKKIENIAPGKTVDLGTLRPRVETTGRSWLDFWATWKIEDKGNITVRLGLPEVKAGRCINKPNPNPKSALSPALTAPALWFGPVQNGKVQMYSASVSTYPDSSSSRIFLQELETQTEPGKPGRYSLKPLSENEIK…
>sp|P33566|LEP4_NEIGO Prepilin leader peptidase/N-methyltransferase OS=Neisseria gonorrhoeae OX=485 GN=pilD PE=3 SV=2
MSDLSVLSPFAVPLAAVLGLLVGSFLNVVIYRVPVMMERGWTVFAKEHLNLPLTDDESRTFNLMKPDSCCPKCRVPIRAWQNIPIVSYLLLRGKCASCQTKISIRYPLIELLTGVLFGLVAWQYGWSWITLGGLILTAFLISLTFIDADTQYLPDSMTLPLIWLGLIFNLDGGFVPLQSAVLGAVAGYSSLWLLCAVYKLLTGKTGMGNGDFKLIAALGAWLGISALPVLIFVSSLIGLVAAIVMRVAKGRHFAFGPALTVSGWIIFTANDSVWRAVNWWLTHPVR
>sp|P02974|FMM1_NEIGO Type IV major pilin protein PilE1 OS=Neisseria gonorrhoeae OX=485 GN=pilE1 PE=1 SV=2
MNTLQKGFTLIELMIVIAIVGILAAVALPAYQDYTARAQVSEAILLAEGQKSAVTEYYLNHGKWPENNTSAGVASPPSDIKGKYVKEVEVKNGVVTATMLSSGVNNEIKGKKLSLWARRENGSVKWFCGQPVTRTDDDTVADAKDGKEIDTKHLPSTCRDNFDAK
>tr|Q8VP90|Q8VP90_NEIGO PilV OS=Neisseria gonorrhoeae OX=485 GN=pilV PE=4 SV=1
MKNVQKGFTLLELMIAVAILGILTLIAYPSYKTYIRRARLSEVKSTLLVNAQNLERYYRQKGTFEKYDSTKLKQNKYFKITLIKASPDHFTLQAAPDTATNEGETCTVTLNDGGTIAASGTNQSCPGFD
>sp|P35819|PILQ_NEIGO Type IV pilus biogenesis and competence protein PilQ OS=Neisseria gonorrhoeae OX=485 GN=pilQ PE=3 SV=2
MNTKLTKIISGLFVATAAFQTASAGNITDIKVSSLPNKQKIVKVSFDKEIVNPTGFVTSSPARIALDFEQTGISMDQQVLEYADPLLSKISAAQNSSRARLVLNLNKPGQYNTEVRGNKVWIFINESDDTVSAPARPAVKAAPAAPAKQQAAAPFTESVVSVSAPFSPAKQQAAASAKQQAATPAKQTNIDFRKDGKNAGIIELAALGFAGQPDISQQHDHIIVTLKNHTLPTALQRSLDVADFKTPVQKVTLKRLNNDTQLIITTTGNWELVNKSAAPGYFTFQVLPKKQNLESGGVNNAPKTFTGRKISLDFQDVEIRTILQILAKESGMNIVASDSVSGKMTLSLKDVPWDQALDLVMQARNLDMRQQGNIVNMAPRRAACQRQSLLTSGKRHCRS…
>sp|P37094|PILF_NEIGO Type IV pilus assembly protein PilF OS=Neisseria gonorrhoeae OX=485 GN=pilF PE=3 SV=1
MSVGLLRILVQNQVVTVEQAEHYYNESQAGKEVLPMLFSDGVISPKSLAALIARVFSYSILDLRHYPRHRVLMGVLTEEQMVEFHCVPVFRRGDKVFFAVSDPTQMPQIQKTVSAAGIAVELVIVEDDQLAGLLDWVGSRSTSLLQELGEGQEEEESHTLYIDNEEAEDGPVPRFIHKTLSDALRSGASDIHFEFYEHNARIRFRVDGQLREVVQPPIAVRGQLASRIKVMSRLDISEKRIPQDGRMQLTFQKGGKPVDFRVSTLPTLFGEKVVMRILNSDAASLNIDQLGFEPFQKKLLLEAIHRPYGMVLVTGPTGSGKTVSLYTCLNILNTESVNIATAEDPAEINLPGINQVNVNDKQGLTFAAALKSFLRQDPDIIMVGEIRDLETADIAIKAA…
>tr|Q57076|Q57076_NEIGO PilG OS=Neisseria gonorrhoeae OX=485 GN=pilG PE=3 SV=1
MAKNGGFSLFAKKEKRFIFEGRHSASDKLVNGEVSAFTEEEARKKLAKRGIRPLQITRVKTSSKRKITQEDITVFTRQLSTMIKAGLPLMQAFEIVARGHGNPSMTEMLMEIRGQVEQGSSLSRAFSNHPKYFDRFYCNLVAAGETGGVLESLLDKLAIYKEKTQAIRKKVKTALTYPVSVIAVAIGLVFVMMIFVLPAFKEVYANMGAELPPLTQTVMDMSDFFVSYGWMVLIALGFAIYGFLKLKARSIKIQRRMDAILLRMPIFGDIVRKGTIARWGRTTATLFAAGVPLVDVLDSTAGAAGNLIYEEATREIRTRVIQGLSMTSGMRATELFPNMMLQMSSIGEESGSLDDMLNKAAEFYEDEVDNAVGRLSAMMEPIIIVILGLVIGTLLVAMY…
>sp|Q06581|PILT_NEIGO Twitching motility protein OS=Neisseria gonorrhoeae OX=485 GN=pilT PE=3 SV=1
MRSSDCGAVLAWSVKMHRWPVWASCIAYSILSLLRTSPIQTTSGDWAIAFCTPMIRVHGDMRRINLPEMSAEEVGNMVTSVMNDHQRKIYQQNLEVDFSFELPNVARFRVNAFNTGRGPAAVFRTIPSTVLSLEELKAPSIFQKIAESPRGMVLVTGPTGSGKSTTLAAMINYINETQPAHILTIEDPIEFVHQSKKSLINQRELHQHTLSFANALSSALREDPDVILVGEMRDPETIGLALTAAETGHLVFGTLHTTGAAKTVDRIVDVFPAGEKEMVRSMLSESLTAVISQNLLKTHDGNGRVASHEILIANPAVRNLIRENKITQINSVLQTGQASGMQTMDQSLQSLVRQGLIAPEAARRRAQNSESMSF
>tr|B6JNN1|B6JNN1_HELP2 Competence locus E ComE3 OS=Helicobacter pylori (strain P12) OX=570508 GN=comE PE=4 SV=1
MKDKTFQGAFELLTTPKEYLWCGVILSLLLAINLYLEYLNYQKLDFSKPTSLNTQILLQYPKTKDQKTYFVLKLQSKNMIFYTTIKEPLKNLQYRHAQFFGKFKPCSFLESLKSCFFQTYSFSLTRKQDFKSHWRRFIDSAHSSALVGNLYRALFIGDSLNKDLRDRANALGINHLLAISGFHLGILSVSVYFLFSLFYTPLQKRYFPYRNAFYDIGVLVWVFLLGYLLLLDFLPSFFRAFLMGLLGFLACFFGVRLLSFKLLILACCIAIALLPKLLFSVGFLLSVCGVWYIFLFLKHTEIFFKTSSFLARSFQAISLSALVFLNMLIIAHAFFPMFSPYQLFSIPLGLIFIVFFPLSLFLHAVGLGSLLDRLLSMPLTIPTISVPSPLWLLGVHLCL…
>tr|B6JPB2|B6JPB2_HELP2 ComB2 competence protein OS=Helicobacter pylori (strain P12) OX=570508 GN=comB2 PE=4 SV=1
MSAHFLKIIFLVGMCVSSLFAEGLEGFFNALEAQLKSPIAKGILMVIFIGIAIYVWRNLDRWKEILFTILGVVFGIFLFFKAPSLANWFMGIF
>tr|B6JPB3|B6JPB3_HELP2 ComB3 competence protein OS=Helicobacter pylori (strain P12) OX=570508 GN=comB3 PE=4 SV=1
MIILSASVKNLREISVKEKFLWLNAKSYLISVFVPFILLPWIDLLSAFLLYLGFLALFSVLEFFDEDIADIIVAKSKIKTKTKCYRA
>tr|B6JPB4|B6JPB4_HELP2 ComB4 competence protein OS=Helicobacter pylori (strain P12) OX=570508 GN=comB4 PE=3 SV=1
MLEKLLSAIKQKVSNYFLGVLPKSYSMSEENNILGLYDEHFLLTKNENLVGILRLEGVSYTHLSTEQLQDLFTERQMALDSLEKVVARLVVKRRKIDHQQNIQSDSQYLQAILNQFENKEVYENQYFLVLESTHSLQGVLEHKKKSFMHANRENFKDILSYKAHFLQETLKSLEIQLKNYAPKLLSSKEVLNFYAEYINGFDLPLKPLVGGYLSDSYIASSITFEKDYFIQESFNQKTYNRLIGIKAYESERITSIAVGALLYQETPLDIIFSIEPMSAHKTLSFLKERAKFSMSNLVKNELLEYQELVKTKRLSMQKFALNILIKAPSLEDLDAQTSLILGLLFKENLVGVIETFGLKGGYFSFFPERIHLNHRLRFLTSKALACLMVFERQNLGFKA…
>tr|B6JPD2|B6JPD2_HELP2 ComB6 competence protein OS=Helicobacter pylori (strain P12) OX=570508 GN=comB6 PE=4 SV=1
MKNDAYEIILSWFITPLTAILGRFAEFFLYTLHAQLVFNSVVALAFMLFAYRSLKEQNFFSASALLEALLFVGFFALFNYALKNPSRFYELFQNAIFIAPNMITKSLSQSLSNFSNHALSLDFIFNHGFYALSFISDLSHNEMSVWLFLSVLQALFLSVLFAIIILVYLEVHVWCSLGVLFLAFGFFKTWRSVVVACLKKCFALGFYKPLLLLVGFLNVSVTKALIDAHMQEKQDLSLLLVVALFLCCVFIIGVPFFINALFRVQNSLKETYKLATNLSANLSQNALNSLQYITTPPAPSSVSPSTSGSVSKEKETHSPTFKVETTQLDVKIPNFKQKKVKKDTINTKNEI
>tr|B6JPD3|B6JPD3_HELP2 Comb7 competence protein OS=Helicobacter pylori (strain P12) OX=570508 GN=comb7 PE=4 SV=1
MRIFFVIMGLVFFGCTSKVHEMKKSPCTLYENRLNLA
>tr|B6JPD4|B6JPD4_HELP2 ComB8 competence protein OS=Helicobacter pylori (strain P12) OX=570508 GN=comB8 PE=4 SV=1
MREKPFNSEQLIYLEELLSYQEKHLENKLSGFSVNDLDMQSVFRLERNRLKIAYKLLGLMSFIALILAIVLISVLPLQKTEHHFVDFLNQDKHYAIIQRADKSISSNEALARSLIGAYVLNRESINRIDDKSRYELVRLQSSSKVWQRFEDLIKTQNSIYAQSHLEREVHIVNIAIYQQDNNPIASVSIAAKLLNENKLVYEKRYKIVLSYLFDTPDFDYASMPKNPTGFKITRYSITEIAPTNRND
>tr|B6JPD5|B6JPD5_HELP2 ComB9 competence protein OS=Helicobacter pylori (strain P12) OX=570508 GN=comB9 PE=3 SV=1
MRKFLYALMGLLLAFSTLKADDFLEEANETAPAHLNHPMQDLNAIQGSFFDKNRSKMSNTLNIDYFQGQTYKIRLRYAMATLLFFSKPISDFVLGDKVGFDAKILESNDRILLIKPLQIGVDSNISVIDSEGKIFSFYVFSTTFTSSKHPNLQVFIEDKNYYSNAFLKPQKENKENVLENALENTPTNNKPLKEEKEEAKEKEEETIIIGDNTNAMKIVKKDIQKGYKALKSSQRKWYCLGICSKKSKLSLMPEEIFNDKQFTYFKFDKRLALSKFPVIYKVVDGYDNPVNTRIVGDYIIAEDVSTKWTLRLGKDYLCIRFVKKGKDE
>tr|B6JPD6|B6JPD6_HELP2 ComB10 competence protein OS=Helicobacter pylori (strain P12) OX=570508 GN=comB10 PE=3 SV=1
MNKWLKGAIVFVGGFATITTISLVYHQKPKAPLNNQPSLLNDDEVKYPLQDYTFTQNPQPTNTESSKDTTIKALQEQLKAALKALNSKEMNHSKEETFKSPPIEPKTNTTPPKKDFSLKQLDLLAARITPFKQSPKNYEENLIFPMDNPKGIDGFTNLKEKDIATNENKLLRTITADKMIPAFLITPISSQIAGKVIAQVESDIFAHMGKAVLIPKGSKVIGYYSNNNKMGEYRLDIVWSRIITPHGINIMLTNAKGADIKGYNGLVGELIERNFQRYGVPLLLSTLTNGLLIGITSALNNRGNKEGVTNFFGDYLLMQLMRQSGMGINQVVNQILRDKSKIAPIVVIREGSRVFISPNTDIFFPIPRENEVIAEFLK
