# Supplementary material for: Endocytosis-like DNA uptake by cell wall-deficient bacteria
Source: Nat Commun. 2022 Sep 22;13:5524. doi: 10.1038/s41467-022-33054-w (PMC9500057; doi:10.1038/s41467-022-33054-w)
Supplement: Supplementary file 12 — Source Data [file 41467_2022_33054_MOESM12_ESM.xlsx]

## Sheet: Fig. 1b
Transformation assays using different cell types
Mycelium
n=3	CFU = colony forming units	No transformants were obtained when incubating each biological replica with MQ as control
Plate type	Biological Replica	Dilution	Volume plated (µl)	Plating replica	CFU per plate	CFU per ml
Selective	1	1	100	A	0	0
Selective	1	1	100	B	0	0
Selective	2	1	100	A	0	0
Selective	2	1	100	B	0	0
Selective	3	1	100	A	0	0
Selective	3	1	100	B	0	0
Nonselective	1	0.0001	100	A	327	32700000
Nonselective	1	0.0001	100	B	22	2200000
Nonselective	1	1e-05	100	A	10	1e+07
Nonselective	1	1e-05	100	B	0	0
Nonselective	2	0.0001	100	A	273	27300000
Nonselective	2	0.0001	100	B	68	6800000
Nonselective	2	1e-05	100	A	1	1e+06
Nonselective	2	1e-05	100	B	58	5.8e+07
Nonselective	3	0.0001	100	A	426	42600000
Nonselective	3	0.0001	100	B	31	3100000
Nonselective	3	1e-05	100	A	0	0
Nonselective	3	1e-05	100	B	26	2.6e+07
Protoplasts
Experiment 1 (n=3)	CFU = colony forming units	No transformants were obtained when incubating each biological replica with MQ as control
Plate type	Biological Replica	Dilution	Volume plated (µl)	Plating replica	CFU per plate	CFU per ml
Selective	1	1	350	A	0	0
Selective	1	0.1	350	B	1	28.5714
Selective	2	1	350	A	0	0
Selective	2	0.1	350	B	0	0
Selective	3	1	350	A	0	0
Selective	3	0.1	350	B	0	0
Nonselective	1	1e-05	350	N/A	138	3.94286e+07
Nonselective	2	1e-05	350	N/A	312	8.91429e+07
Nonselective	3	1e-05	350	N/A	51	1.45714e+07
Experiment 2 (n=2)	CFU = colony forming units	No transformants were obtained when incubating each biological replica with MQ as control
Plate type	Biological Replica	Dilution	Volume plated (µl)	Plating replica	CFU per plate	CFU per ml
Selective	1	1	80	A	0	0
Selective	1	1	80	B	0	0
Selective	2	1	80	A	0	0
Selective	2	1	80	B	0	0
Nonselective	1	1e-05	80	A	133	1.6625e+08
Nonselective	1	1e-05	80	B	165	2.0625e+08
Nonselective	1	1e-06	80	A	20	250000000
Nonselective	1	1e-06	80	B	16	200000000
Nonselective	2	1e-05	80	A	190	2.375e+08
Nonselective	2	1e-05	80	B	163	2.0375e+08
Nonselective	2	1e-06	80	A	14	175000000
Nonselective	2	1e-06	80	B	15	187500000
S-cells
Experiment 1, standard filtration procedure (n=4)	CFU = colony forming units	No transformants were obtained when incubating each biological replica with MQ as control
Plate type	Biological Replica	Dilution	Volume plated (µl)	Plating replica	CFU per plate	CFU per ml
Selective	1	1	800	N/A	0	0
Selective	2	1	800	N/A	0	0
Selective	3	1	800	N/A	0	0
Selective	4	1	800	N/A	0	0
Nonselective	1	0.00625	800	N/A	167	33400
Nonselective	2	0.00625	800	N/A	410	82000
Nonselective	3	0.00625	800	N/A	256	51200
Nonselective	4	0.00625	800	N/A	326	65200
Experiment 2, filtration through EcoCloth™ (n=3)	CFU = colony forming units	No transformants were obtained when incubating each biological replica with MQ as control
Plate type	Biological Replica	Dilution	Volume plated (µl)	Plating replica	CFU per plate	CFU per ml
Selective	1	1	100	A	1	10
Selective	1	1	100	B	0	0
Selective	2	1	100	A	0	0
Selective	2	1	100	B	0	0
Selective	3	1	100	A	0	0
Selective	3	1	100	B	0	0
Nonselective	1	1e-05	100	A	80	8e+07
Nonselective	1	1e-05	100	B	120	1.2e+08
Nonselective	2	1e-05	100	A	60	6e+07
Nonselective	2	1e-05	100	B	83	8.3e+07
Nonselective	3	1e-05	100	A	81	8.1e+07
Nonselective	3	1e-05	100	B	104	1.04e+08
alpha
Experiment: culture age alpha 4 days (n=3)	CFU = colony forming units	No transformants were obtained when incubating each biological replica with MQ as control
Plate type	Biological Replica	Dilution	Volume plated (µl)	Plating replica	CFU per plate	CFU per ml
Selective	1	1	950	N/A	20	21.0526
Selective	2	1	950	N/A	8	8.42105
Selective	3	1	950	N/A	54	56.8421
Nonselective	1	1e-05	100	A	47	4.7e+07
Nonselective	1	1e-06	100	B	6	60000000
Nonselective	2	1e-05	100	A	44	4.4e+07
Nonselective	2	1e-06	100	B	4	40000000
Nonselective	3	1e-05	100	A	61	6.1e+07
Nonselective	3	1e-06	100	B	13	130000000
Experiment: culture age alpha 6 days (n=3)	CFU = colony forming units	No transformants were obtained when incubating each biological replica with MQ as control
Plate type	Biological Replica	Dilution	Volume plated (µl)	Plating replica	CFU per plate	CFU per ml
Selective	1	1	950	N/A	2	2.10526
Selective	2	1	950	N/A	7	7.36842
Selective	3	1	950	N/A	463	487.368
Nonselective	1	1e-05	100	A	64	6.4e+07
Nonselective	1	1e-06	100	B	6	60000000
Nonselective	2	1e-05	100	A	65	6.5e+07
Nonselective	2	1e-06	100	B	11	110000000
Nonselective	3	1e-05	100	A	67	6.7e+07
Nonselective	3	1e-06	100	B	9	90000000
delta
Experiment: culture age delta 3 days old, n=2	CFU = colony forming units	No transformants were obtained when incubating each biological replica with MQ as control
Plate type	Biological Replica	Dilution	Volume plated (µl)	Plating replica	CFU per plate	CFU per ml
Selective	1	1	50	A	1	20
Selective	1	1	50	B	1	20
Selective	1	1	80	C	8	100
Selective	2	1	50	A	3	60
Selective	2	1	50	B	3	60
Selective	2	1	80	C	4	50
Nonselective	1	1e-05	100	A	101	1.01e+08
Nonselective	1	1e-05	100	B	81	8.1e+07
Nonselective	1	1e-06	100	A	14	140000000
Nonselective	1	1e-06	100	B	7	70000000
Nonselective	2	1e-05	100	A	68	6.8e+07
Nonselective	2	1e-05	100	B	86	8.6e+07
Nonselective	2	1e-06	100	A	15	150000000
Nonselective	2	1e-06	100	B	10	100000000
Experiment: culture age delta 7 days old, n=2	CFU = colony forming units	No transformants were obtained when incubating each biological replica with MQ as control
Plate type	Biological Replica	Dilution	Volume plated (µl)	Plating replica	CFU per plate	CFU per ml
Selective	1	1	50	A	1	20
Selective	1	1	50	B	1	20
Selective	1	1	80	C	2	25
Selective	2	1	50	A	0	0
Selective	2	1	50	B	0	0
Selective	2	1	80	C	1	12.5
Nonselective	1	1e-05	100	A	96	9.6e+07
Nonselective	1	1e-05	100	B	121	1.21e+08
Nonselective	1	1e-06	100	A	9	90000000
Nonselective	1	1e-06	100	B	12	120000000
Nonselective	2	1e-05	100	A	65	6.5e+07
Nonselective	2	1e-05	100	B	100	1e+08
Nonselective	2	1e-06	100	A	15	150000000
Nonselective	2	1e-06	100	B	15	150000000
M1
3 day old (n=1)	CFU = colony forming units	No transformants were obtained when incubating with MQ as control
Plate type	Biological Replica	Dilution	Volume plated (µl)	Plating replica	CFU per plate	CFU per ml
Selective	1	1	50	A	5	100
Selective	1	1	50	B	12	240
Selective	1	1	50	C	9	180
Nonselective	1	0.0001	100	A	20	2000000
Nonselective	1	0.0001	100	B	14	1400000
Nonselective	1	1e-05	100	C	1	1e+06
Nonselective	1	1e-05	100	D	0	0

## Sheet: Fig. 1c
	Mycelium	Protoplasts	S-cells	L-forms
Replica 1	0	0.30303	3.22581	0.83333
Replica 2	0	3.84615	2.72727	3.33333
Replica 3	0	2.45734	1.30435	0.85714
Replica 4	NA	NA	2.6087	NA
NA = Not available (not performed)

## Sheet: Fig. 1d
	alpha	alphaΔcomEAEC
Replica 1	5.0125e-05	2.3629e-05
Replica 2	2.88941e-05	2.85317e-05
Replica 3	4.43148e-05	5.26667e-05
Replica 4	0.000106343	1.07576e-05
Replica 5	4.11559e-05	3.59896e-05

## Sheet: Fig. 1e
	Age of culture (days)
	1	3	7
Replica 1	2.776e-05	5.8929e-06	1.3562e-05
Replica 2	3.23129e-05	9.8394e-06	5.7692e-06
Replica 3	2.22222e-05	7.9749e-06	3.3915e-06
Replica 4	1.3439e-05	8.33333e-06	5.8233e-06

## Sheet: Fig. 1f
	Incubation time (hours)
	6	24	48
Replica 1	1.79e-06	6.17e-06	6.65e-06
Replica 2	1.33e-06	8.4e-06	3.22e-06
Replica 3	8.18e-07	4.46e-06	2.86e-06
Replica 4	8.68e-07	8.19e-06	2.56e-06

## Sheet: Fig. 1g
	Age of culture (days)
	1	3	7
Replica 1	-0.12071	-0.0416094	-0.0095987
Replica 2	-0.103068	0.0365242	0.0247643
Replica 3	-0.11429	0.0338958	0.153188

## Sheet: Fig. 2g
	alpha	alphaΔdivIVA
Replica 1	1.46e-06	5.86e-06
Replica 2	4.59e-06	4.62e-06
Replica 3	3.59e-06	9.13e-07
Replica 4	1.23e-05	9.41e-06
Replica 5	7.62e-06	2.98e-06

## Sheet: Fig. 3c
	Gray Value
Distance (microns)	eGFP	LNP-LR
0	0	0.41872
0.04964	0	0
0.09928	0	0
0.14892	0	0.0029
0.19856	0	0.15938
0.2482	0	0.07419
0.29783	0	0
0.34747	0	0
0.39711	0	0.05773
0.44675	0	0
0.49639	0	0
0.54603	0	0
0.59567	0.18106	0
0.64531	0.48857	0
0.69495	0.3802	0
0.74459	0	0.00253
0.79423	0.26304	0.01424
0.84386	0.57468	0
0.8935	0.01763	0
0.94314	0.0738	0
0.99278	0.85588	0
1.04242	1.17536	0
1.09206	2.46581	0
1.1417	3.01514	0
1.19134	2.68667	0
1.24098	4.49704	0
1.29062	4.90158	0
1.34026	4.80746	0
1.3899	6.39044	0
1.43953	6.27966	0
1.48917	5.61547	0.02348
1.53881	6.37429	0
1.58845	4.45238	0
1.63809	5.72435	0
1.68773	7.2839	0
1.73737	6.66228	0
1.78701	6.46898	0
1.83665	4.95047	0
1.88629	5.59843	0
1.93593	7.25239	0
1.98556	6.89406	0
2.0352	6.15206	0
2.08484	5.77891	0
2.13448	5.80953	0
2.18412	5.86461	0
2.23376	6.65606	0
2.2834	6.1849	0
2.33304	8.68308	0
2.38268	7.29208	0
2.43232	5.97483	0
2.48196	7.3271	0
2.53159	7.02832	0.15095
2.58123	6.32221	0.90959
2.63087	8.09129	0.0712
2.68051	8.02953	0.46388
2.73015	7.58575	0.01991
2.77979	9.52346	0
2.82943	7.16346	0
2.87907	6.89101	0
2.92871	6.67608	0
2.97835	6.2504	0.16005
3.02799	6.63981	0.10994
3.07762	7.11899	0
3.12726	8.05294	0
3.1769	8.06686	0
3.22654	7.45674	0
3.27618	9.01588	0
3.32582	7.30039	0
3.37546	5.84285	0.00045
3.4251	6.36263	0
3.47474	6.49571	0.08822
3.52438	6.38349	0
3.57402	5.42472	0
3.62365	5.16935	0.49527
3.67329	4.03887	0.48244
3.72293	4.13076	0.26626
3.77257	4.37003	0.68556
3.82221	5.06941	0.79877
3.87185	5.54994	0.19199
3.92149	5.33004	0.35214
3.97113	5.32651	0.03146
4.02077	5.79299	0.56088
4.07041	6.73831	0.32936
4.12005	4.7877	0.81029
4.16969	6.14817	0.54717
4.21932	5.86804	0.08943
4.26896	3.66914	0.57492
4.3186	3.42916	1.11016
4.36824	4.54043	1.47799
4.41788	3.65637	0.76923
4.46752	2.4841	0.824
4.51716	2.04844	0.81143
4.5668	2.29353	0.62953
4.61644	3.39147	1.24249
4.66608	2.57898	2.0893
4.71572	3.47555	1.70054
4.76535	2.67924	1.58491
4.81499	2.97746	1.70785
4.86463	2.86704	1.95979
4.91427	2.07334	2.186
4.96391	2.46418	1.53574
5.01355	2.99805	1.3767
5.06319	3.26845	1.28286
5.11283	2.55857	1.43785
5.16247	2.52197	1.69072
5.21211	2.09103	1.2598
5.26175	2.20789	0.72576
5.31138	2.16043	0.4896
5.36102	3.1479	1.16669
5.41066	2.50822	1.24905
5.4603	2.2977	0.80712
5.50994	2.54108	1.09194
5.55958	3.05632	0.26071
5.60922	2.58875	0.45225
5.65886	2.43535	1.25718
5.7085	3.46994	0.99358
5.75814	3.37999	0.99485
5.80778	3.67317	0.52132
5.85741	4.57121	0.41168
5.90705	3.10178	0.00627
5.95669	4.15074	0.13764
6.00633	6.83309	0.23911
6.05597	6.77571	0.23016
6.10561	8.20546	0.36916
6.15525	7.49686	0.25211
6.20489	5.91532	0.16918
6.25453	3.79427	0.25217
6.30417	5.06465	0
6.35381	4.09827	0
6.40345	3.84255	0.02348
6.45308	3.25771	0
6.50272	3.51572	0
6.55236	3.8329	0.00118
6.602	2.60231	0
6.65164	2.67929	0
6.70128	2.18498	0
6.75092	1.31838	0
6.80056	1.14181	0
6.8502	0.7468	0
6.89984	0.00539	0
6.94948	0	0
6.99911	0	0
7.04875	0	0
7.09839	0	0.02404
7.14803	0	0.31585
7.19767	0.18377	0.01878
7.24731	0.23655	0
7.29695	0	0
7.34659	0	0
7.39623	0	0
7.44587	0	0
7.49551	0	0.11218
7.54514	0	0.74361
7.59478	0	0.03293
7.64442	0	0
7.69406	0.11943	0
7.7437	0.15116	0
7.79334	0	0.00728
7.84298	0	0.33838
7.89262	0	0.16035

## Sheet: Fig. 3f
Data from combined replicates as shown in Fig. 3f:
Condition	Total number of cells positive for D-TR uptake	Total number of cells negative for D-TR uptake	Total cells counted	Dextran-Texas Red uptake (% cells positive for uptake)
Control	29	460	489	5.93047
NaN3	8	419	427	1.87354
4 °C	0	393	393	0
Underlying data for each replicate:
Condition	Replicate	Total number of cells positive for D-TR uptake	Total number of cells negative for D-TR uptake	Total cells counted	Dextran-Texas Red uptake (% cells positive for uptake)
Control	1	18	284	302	5.96026
Control	2	11	176	187	5.88235
NaN3	1	2	187	189	1.0582
NaN3	2	6	232	238	2.52101
4 °C	1	0	186	186	0
4 °C	2	0	207	207	0

## Sheet: Fig. 4e
Distance(pixels)	Gray Value
0	113.083
1	113.932
2	113.811
3	112.811
4	111.492
5	110.182
6	109.371
7	109.159
8	109.515
9	110.159
10	111.083
11	112.083
12	113.151
13	114.182
14	115.106
15	115.796
16	116.091
17	116.197
18	116.227
19	116.242
20	116.189
21	116
22	115.401
23	114.689
24	113.849
25	113.508
26	113.932
27	115.242
28	117.341
29	119.629
30	121.356
31	122.091
32	121.826
33	120.864
34	119.765
35	118.765
36	118.189
37	118.008
38	118.159
39	118.629
40	119.296
41	119.947
42	120.394
43	120.258
44	119.515
45	117.864
46	115.5
47	112.818
48	110.47
49	108.735
50	107.977
51	107.939
52	108.182
53	108.235
54	107.826
55	107.121
56	106.364
57	105.886
58	105.977
59	106.758
60	107.864
61	109.189
62	110.356
63	111.22
64	111.803
65	112.008
66	111.667
67	110.826
68	109.121
69	106.727
70	103.515
71	100.008
72	96.8106
73	94.4015
74	93.2955
75	93.2727
76	94.0985
77	95.2348
78	96.4394
79	97.6061
80	98.5076
81	99.3258
82	100.197
83	101.046
84	101.985
85	102.909
86	103.788
87	104.508
88	104.962
89	105.235
90	105.288
91	105.546
92	105.924
93	106.72
94	107.758
95	108.856
96	109.917
97	110.591
98	110.871
99	110.992
100	111
101	111.318
102	111.712
103	112.424
104	113.371
105	114.439
106	115.538
107	116.576
108	117.439
109	117.947
110	118.038
111	117.659
112	116.826
113	115.742
114	114.409
115	113.204
116	112.5
117	112.636
118	113.5
119	115.159
120	117.288
121	119.538
122	121.765
123	123.727
124	125.515
125	127.182
126	128.5
127	129.568
128	130.242
129	130.462
130	130.227
131	129.773
132	129.296
133	128.788
134	128.591
135	128.651
136	129.106
137	129.689
138	130.235
139	130.386
140	130.144
141	129.773
142	129.614
143	130.182
144	131.697
145	134.318
146	137.651
147	141.106
148	144.091
149	146.227
150	147.409
151	147.856
152	147.651
153	147.288
154	146.803
155	146.311
156	145.78
157	145.379
158	145.129
159	144.939
160	144.811
161	144.667
162	144.454
163	144.136
164	143.614
165	143.046
166	142.682
167	142.742
168	143.197
169	143.894
170	144.606
171	145
172	145.159
173	145.159
174	144.962
175	144.742
176	144.454
177	144.068
178	143.644
179	143.083
180	142.326
181	141.614
182	141.167
183	141.174
184	141.833
185	142.909
186	144.189
187	145.227
188	145.849
189	146.303
190	146.704
191	147.174
192	147.667
193	147.886
194	147.651
195	147.023
196	146.136
197	145.386
198	144.992
199	144.849
200	144.758
201	144.523
202	143.947
203	143.136
204	142.159
205	141.167
206	140.311
207	139.492
208	138.901
209	138.379
210	137.924
211	137.273
212	136.485
213	135.674
214	134.833
215	134.409
216	134.136
217	134.038
218	133.947
219	133.826
220	133.97
221	134.553
222	135.864
223	137.841
224	140.099
225	142.197
226	143.932
227	144.977
228	145.182
229	144.53
230	143.462
231	142.091
232	140.864
233	139.901
234	139.151
235	138.659
236	138.379
237	138.25
238	138.379
239	138.636
240	138.727
241	138.462
242	137.962
243	137.379
244	136.894
245	136.697
246	136.811
247	137.068
248	137.167
249	136.954
250	136.454
251	135.879
252	135.364
253	135.023
254	134.765
255	134.477
256	133.871
257	133.015
258	132.061
259	131.394
260	131.258
261	131.659
262	132.72
263	134.197
264	135.606
265	136.788
266	137.667
267	138.326
268	138.985
269	139.909
270	140.909
271	141.704
272	141.697
273	140.599
274	138.371
275	135.318
276	132.091
277	128.894
278	125.864
279	123.099
280	120.515
281	118.129
282	116.265
283	115.061
284	114.644
285	115.129
286	116.303
287	117.75
288	119.167
289	120.242
290	120.879
291	121.242
292	121.576
293	122.015
294	122.78
295	123.818
296	124.72
297	124.924
298	124.053
299	121.954
300	119.083
301	115.992
302	113.485
303	112.015
304	111.773
305	112.72
306	114.349
307	116.364
308	118.561
309	120.568
310	122.144
311	123.061
312	123.227
313	122.788
314	122.083
315	121.454
316	121.227
317	121.379
318	122.046
319	122.909
320	123.886
321	124.689
322	125.311
323	125.727
324	125.909
325	125.962
326	125.742
327	125.258
328	124.523
329	123.591
330	122.394
331	121.053
332	119.568
333	117.985
334	116.144
335	114.03
336	111.864
337	109.773
338	108.159
339	107.454
340	107.788
341	109.023
342	110.818
343	112.599
344	114.106
345	115.258
346	115.811
347	116.22
348	116.454
349	116.803
350	117.106
351	117.432
352	117.546
353	117.204
354	116.349
355	114.811
356	113.151
357	111.576
358	110.454
359	109.932
360	109.833
361	109.962
362	110.023
363	109.682
364	109.273
365	108.818
366	108.576
367	108.636
368	108.758
369	108.962
370	109.038
371	109.068
372	108.992
373	109.038
374	109.326
375	109.773
376	110.5
377	111.508
378	112.864
379	114.439
380	115.742
381	116.765
382	117.182
383	117.023
384	116.409
385	115.636
386	114.962
387	114.447
388	114.174
389	114
390	113.894
391	113.901
392	114.046
393	114.583
394	115.546
395	116.636
396	117.538
397	117.894
398	117.485
399	116.523
400	115.053
401	113.606
402	112.242
403	111.204
404	110.72
405	110.833
406	111.356
407	111.788
408	111.947
409	111.689
410	111.106
411	110.356
412	109.735
413	109.167
414	108.796
415	108.485
416	108.561
417	108.788
418	109.439
419	110.379
420	111.773
421	113.333
422	114.697
423	115.508
424	115.75
425	115.401
426	114.803
427	114.25
428	113.901
429	113.439
430	112.977
431	112.303
432	111.538
433	110.75
434	110.144
435	109.758
436	109.583
437	109.727
438	110.046
439	110.629
440	111.561
441	112.682
442	113.871
443	114.765
444	115.341
445	115.667
446	115.818
447	116.311
448	117.204
449	118.492
450	119.886
451	121.144
452	122.015
453	122.159
454	121.636
455	120.659
456	119.659
457	118.826
458	118.379
459	118.129
460	118.174
461	118.349
462	118.856
463	119.591
464	120.689
465	121.947
466	123.28
467	124.742
468	126.167
469	127.644
470	129.22
471	130.47
472	131.28
473	131.424
474	130.788
475	129.75
476	128.591
477	127.583
478	127.038
479	126.886
480	126.879
481	126.962
482	126.886
483	126.826
484	127.068
485	127.985
486	129.689
487	131.871
488	134.159
489	135.985
490	137.151
491	137.636
492	137.901
493	138.144
494	138.356
495	138.758
496	139.023
497	139.038
498	138.712
499	137.954
500	136.765
501	135.288
502	133.849
503	132.47
504	131.568
505	131.151
506	131.318
507	131.773
508	132.409
509	133.038
510	133.727
511	134.75
512	136.333
513	138.424
514	140.924
515	143.364
516	145.288
517	146.379
518	146.742
519	146.674
520	146.5
521	146.288
522	146.053
523	145.803
524	145.197
525	144.417
526	143.576
527	142.932
528	142.5
529	142.492
530	142.712
531	143.235
532	143.886
533	144.477
534	144.97
535	145.197
536	145.167
537	145.114
538	145.091
539	145.129
540	145.121
541	144.939
542	144.788
543	145.189
544	146.242
545	148.341
546	151.053
547	153.856
548	155.901
549	156.932
550	156.818
551	156.038
552	155.008
553	153.841
554	152.712
555	151.447
556	150.061
557	148.576
558	147.197
559	146.053
560	145.204
561	144.454
562	143.644
563	142.432
564	140.636
565	138.265
566	135.508
567	132.606
568	129.894
569	127.735
570	126.742
571	126.818
572	127.909
573	129.606
574	131.311
575	132.614
576	133.364
577	133.417
578	132.954
579	132.25
580	131.568
581	131.091
582	130.856
583	130.704
584	130.538
585	130.015
586	129.386
587	128.879
588	128.78
589	129.439
590	131.03
591	133.364
592	136.061
593	138.644
594	140.401
595	141.129
596	140.636
597	139.091
598	136.985
599	134.621
600	132.508
601	130.659
602	129.212
603	128.144
604	127.273
605	126.758
606	126.803
607	127.364
608	128.629
609	130.197
610	131.871
611	133.288
612	134.212
613	134.682
614	134.75
615	134.856
616	135.333
617	136.409
618	138.144
619	140.159
620	141.992
621	143.356
622	143.894
623	143.704
624	142.977
625	141.856
626	140.636
627	139.651
628	138.871
629	138.659
630	138.992
631	139.818
632	141.083
633	142.576
634	143.947
635	144.924
636	145.235
637	145.129
638	144.606
639	143.924
640	143.273
641	142.485
642	141.47
643	140.174
644	138.682
645	137.417
646	136.583
647	136.28
648	136.583
649	137.235
650	138.03
651	138.811
652	139.386
653	139.629
654	139.485
655	138.939
656	138.114
657	137.106
658	136.106
659	135.644
660	135.909
661	137.136
662	139.265
663	141.992
664	144.553
665	146.492
666	147.379
667	147.227
668	146.258
669	144.72
670	143.008
671	141.401
672	139.932
673	138.636
674	137.682
675	137.099
676	136.909
677	137.076
678	137.5
679	137.977
680	138.53
681	139.25
682	140.303
683	141.826
684	143.773
685	145.849
686	147.311
687	147.901
688	147.409
689	146
690	144.212
691	142.454
692	141.227
693	140.485
694	140.462
695	141.023
696	141.492
697	141.651
698	141.273
699	140.204
700	139.046
701	138.053
702	137.788
703	138.326
704	139.523
705	141.356
706	143.311
707	145.174
708	146.508
709	147.409
710	147.849
711	148.068
712	148.091
713	148.03
714	148.053
715	148.046
716	148.197
717	148.28
718	148.288
719	147.97
720	147.424
721	146.735
722	146.349
723	146.318
724	146.78
725	147.439
726	147.894
727	147.644
728	146.864
729	145.644
730	144.546
731	143.849
732	143.742
733	144.174
734	144.803
735	145.432
736	145.992
737	146.227
738	146.091
739	145.523
740	144.47
741	143.273
742	142.015
743	140.879
744	139.939
745	139.303
746	138.879
747	138.833
748	139.151
749	139.75
750	140.508
751	141.136
752	141.583
753	141.72
754	141.704
755	141.432
756	141.046
757	140.492
758	139.629
759	138.447
760	137.151
761	135.917
762	135.083
763	134.796
764	135.129
765	135.962
766	136.954
767	137.621
768	137.78
769	137.28
770	136.28
771	135.212
772	134.189
773	133.197
774	132.235
775	131.061
776	130.015
777	129.288
778	129.121
779	129.576
780	130.599
781	131.924
782	133.364
783	134.689
784	136.076
785	137.606
786	139.401
787	141.401
788	143.432
789	145
790	145.485
791	144.856
792	142.939
793	140.091
794	136.917
795	133.886
796	131.379
797	129.576
798	128.356
799	127.849
800	127.954
801	128.636
802	129.697
803	130.939
804	132.068
805	133.061
806	133.985
807	135.091
808	136.288
809	137.523
810	138.53
811	138.833
812	138.508
813	137.492
814	136.318
815	135.303
816	134.917
817	135.159
818	135.614
819	135.992
820	136
821	135.727
822	135.394
823	135.576
824	136.288
825	137.477
826	138.765
827	139.682
828	140.068
829	140.083
830	139.879
831	139.629
832	139.53
833	139.318
834	138.939
835	138.227
836	137.288
837	136.22
838	135.129
839	134.129
840	133.296
841	132.546
842	132
843	131.78
844	131.985
845	132.674
846	133.735
847	134.849
848	135.447
849	135.53
850	134.864
851	133.939
852	133.023
853	132.477
854	132.204
855	131.682
856	130.818
857	129.47
858	127.886
859	126.439
860	125.515
861	125.379
862	126.076
863	127.151
864	128.401
865	129.538
866	130.439
867	131.114
868	131.704
869	132.28
870	132.697
871	133.068
872	132.992
873	132.439
874	131.568
875	130.288
876	129.136
877	128.189
878	127.977
879	128.629
880	130.197
881	132.409
882	134.682
883	136.477
884	137.477
885	137.561
886	136.939
887	136.015
888	135.053
889	134.477
890	134.485
891	135.061
892	136.235
893	137.591
894	138.871
895	139.796
896	140.25
897	140.485
898	140.636
899	140.901
900	141.409
901	141.864
902	141.939
903	141.508
904	140.546
905	139.015
906	137.508
907	136.462
908	136.212
909	136.826
910	137.765
911	138.788
912	139.303
913	139.303
914	138.932
915	138.409
916	138.053
917	138.038
918	138.144
919	138.015
920	137.523
921	136.515
922	135.364
923	134.523
924	134.424
925	135.401
926	137.401
927	140.046
928	142.901
929	145.432
930	147.227
931	148.121
932	148.114
933	147.349
934	146.144
935	144.704
936	143.189
937	141.909
938	140.939
939	140.235
940	139.735
941	139.515
942	139.439
943	139.818
944	140.72
945	142.212
946	144.114
947	145.924
948	147.318
949	147.992
950	148.303
951	148.227
952	148.144
953	148.136
954	148.106
955	147.924
956	147.409
957	146.546
958	145.386
959	144.189
960	143.038
961	142.03
962	141.091
963	140.091
964	138.932
965	137.568
966	136.129
967	134.659
968	133.47
969	132.803
970	132.742
971	133.417
972	134.689
973	136.288
974	137.833
975	138.977
976	139.508
977	139.303
978	138.621
979	137.826
980	137.174
981	136.932
982	137.03
983	137.424
984	137.924
985	138.379
986	138.349
987	137.811
988	136.811
989	135.72
990	134.727
991	134.015
992	133.492
993	132.909
994	132.129
995	131.114
996	130.03
997	129.144
998	128.712
999	128.735
1000	129.023
1001	129.144
1002	128.735
1003	127.47
1004	125.538
1005	123.303
1006	121.129
1007	119.28
1008	117.704
1009	116.22
1010	114.954
1011	113.939
1012	113.242
1013	112.864
1014	112.947
1015	113.189
1016	113.758
1017	114.644
1018	115.667
1019	116.704
1020	117.606
1021	117.773
1022	117.174
1023	116.038
1024	114.454
1025	112.97
1026	111.75
1027	110.727
1028	109.894
1029	109.182
1030	108.394
1031	107.932
1032	107.811
1033	108.288
1034	109.28
1035	110.394
1036	111.189
1037	111.311
1038	110.432
1039	109.144
1040	107.727
1041	106.758
1042	106.454
1043	106.849
1044	107.659
1045	108.492
1046	109.235
1047	109.644
1048	109.659
1049	109.492
1050	109.235
1051	109.076
1052	109.197
1053	109.447
1054	109.697
1055	109.758
1056	109.28
1057	108.47
1058	107.606
1059	106.992
1060	106.712
1061	106.818
1062	107.258
1063	107.576
1064	107.977
1065	108.159
1066	108.424
1067	108.651
1068	108.939
1069	109.296
1070	109.576
1071	109.704
1072	109.606
1073	109.485
1074	109.659
1075	110.182
1076	110.901
1077	111.212
1078	110.939
1079	109.758
1080	107.765
1081	105.538
1082	103.417
1083	102.114
1084	101.659
1085	102.083
1086	103.129
1087	104.462
1088	105.651
1089	106.417
1090	106.553
1091	105.901
1092	104.477
1093	102.523
1094	100.235
1095	97.8636
1096	95.9091
1097	94.5227
1098	93.9167
1099	93.8788
1100	94.3712
1101	95.2727
1102	96.3561
1103	97.6818
1104	99.1364
1105	100.462
1106	101.742
1107	102.992
1108	104.182
1109	105.303
1110	106.379
1111	107.091
1112	107.242
1113	106.901
1114	106.046
1115	105.076
1116	104.197
1117	103.765
1118	103.704
1119	103.97
1120	104.136
1121	104.212
1122	104.099
1123	104.129
1124	104.477
1125	105.273
1126	106.341
1127	107.379
1128	107.833
1129	107.674
1130	106.841
1131	105.621
1132	104.091
1133	102.53

[truncated: 7 more sheets: Supplementary Fig. 1a, Supplementary Fig. 1b, Supplementary Fig. 1c, Supplementary Fig. 1e, Supplementary Fig. 2a, Supplementary Fig. 2b, Supplementary Table 8]
